# Supplementary material for: Interactions Between HEP Peptide and EGFR Involved in the Osteoblast Differentiation
Source: Foods. 2025 Aug 29;14(17):3032. doi: 10.3390/foods14173032 (PMC12427943; doi:10.3390/foods14173032)
Supplement: Supplementary file 1 [file foods-14-03032-s001.zip]

Archive with 1 entries (1 files):
- foods-3816668-supplementary.pdf
